# Supplementary material for: Achieving High-Strength and Toughness in a Mg-Gd-Y Alloy Using Multidirectional Impact Forging
Source: Materials (Basel). 2022 Feb 17;15(4):1508. doi: 10.3390/ma15041508 (PMC8876578; doi:10.3390/ma15041508)
Supplement: Supplementary file 1 [file materials-15-01508-s001.zip]

Archive with 1 entries (1 files):
- materials-1570799-supplementary.pdf
